# Supplementary material for: Comparison of Different Tyrosine Kinase Inhibitors for Treatment of Poor Performance Status Patients with EGFR-Mutated Lung Adenocarcinoma
Source: Cancers (Basel). 2022 Jan 28;14(3):674. doi: 10.3390/cancers14030674 (PMC8833436; doi:10.3390/cancers14030674)
Supplement: Supplementary file 1 [file cancers-14-00674-s001.zip]

Archive with 1 entries (1 files):
- cancers-1568102-supplementary.pdf
